# Supplementary material for: Discovery and Genetic Characterization of Novel Paramyxoviruses Related to the Genus Henipavirus in Crocidura Species in the Republic of Korea
Source: Viruses. 2021 Oct 7;13(10):2020. doi: 10.3390/v13102020 (PMC8537881; doi:10.3390/v13102020)
Supplement: Supplementary file 1 [file viruses-13-02020-s001.zip]

Archive with 1 entries (1 files):
- Supplementary_Material_Rebuttal_submission.pdf
